# Supplementary material for: Transcript splicing optimizes the thymic self-antigen repertoire to suppress autoimmunity
Source: J Clin Invest. 2024 Oct 15;134(20):e179612. doi: 10.1172/JCI179612 (PMC11473167; doi:10.1172/JCI179612)
Supplement: Supporting data values [file jci-134-179612-s116.xlsx]

## Sheet: Fig1A
Thymus weight
	Control	Prmt5-cKO
	93.4	28.9	mg
	92.3	31.9
	92.2	29.8

## Sheet: Fig1D
cell number
	Control	Prmt5-cKO
	266000	94500
	182000	46400
	207500	74000
	74800	65000
	209000	42000
		78200

## Sheet: Fig1F
Cell number	mTEC		Cell number	cTEC
	Control	Prmt5-cKO		Control	Prmt5-cKO
	243390	50274		12608.4	31563
	166894	29696		7898.8	12528
	184468	48840		13300.8	18648
	68666.4	40040		4353.36	20345
	181621	22638		18642.8	14658
		42697.2			30341.6

## Sheet: Fi1gH
	mTEChi			mTEClo
	Control	Prmt5-cKO		Control	Prmt5-cKO
	138246	16791.5		93705.1	31974.3
	93126.9	7988.22		67258.3	20846.6
	112341	15335.8		64010.2	31843.7
	39002.5	17457.4		26093.2	21381.4
	90810.5	6610.3		84998.6	15574.9
		11528.2			30613.9

## Sheet: Fig2B
Aire+ mTEC cell number
	Control	Prmt5-cKO
	97356	1970.74
	51904	855.245
	66223.8	1670.33
	22591.2	2926.92
		781.011

## Sheet: Fig2D
Rerarive expression (normarized to b-actin)
		Control	Control	Control	Prmt5-cKO	Prmt5-cKO	Prmt5-cKO	Prmt5-cKO
	Int1	1	1.45448	1.4586	1.21572	3.32665	2.02718	2.96824
	Int2	1	0.998172	0.930216	1.18728	2.02024	1.54204	2.09634
	Int3	1	1.28552	1.3508	1.15898	2.85899	2.37085	3.26122
	Int4	1	1.50991	1.67749	1.23168	4.38172	1.46181	3.04709
	Int5	1	1.28949	1.27501	1.17853	2.44356	1.60637	2.58064
	Int6	1	4.10592	3.16195	9.43547	8.01149	12.5858	8.21338
	Int7	ND	ND	ND	ND	ND	ND	ND
	Int8	1	1.74282	1.86939	1.34557	3.50054	1.98969	2.97246
	Int9	1	1.05958	1.02173	1.14664	2.42753	1.96065	2.54796
	Int10	1	0.946359	0.904205	1.37064	2.9043	2.21515	3.30226
	Int11	1	1.26317	0.817814	1.38823	3.10793	1.9286	3.98102
	Int12	1	0.707499	1.15477	1.62233	2.91278	1.53875	2.26459

## Sheet: Fig2G
Ratio of band intensity (Unspliced Aire/spliced Aire)
	Control	Prmt5-cKO
	0.0225177	1.83274
	0.023797	5.10546
	0.0588854	4.51197
	0.0330324

## Sheet: Fig2H
Relative expression (normarized to Gapdh)
	Control	Prmt5-cKO
	1.00935	0.122773
	0.721913	0.0333202
	0.46961	0.0298029
	1.08061

## Sheet: Fig3F
	TRA diversity Index
		Control.mTEChi	Prmt5.mTEChi	Aire.mTEChi
		5.71216	5.14334	4.87315
		5.70579	5.34197	5.0333
		5.78744	5.38984	4.94942

## Sheet: Fig3H
Relative expression		Control			Prmt5-cKO			Aire-KO
	Aire	0.567925	0.721772	1	0.253759	0.527457	0.457234	0.232531	0.351383	0.405453
	Fezf2	0.691069	0.590246	0.91205	0.681468	0.818557	0.667575	0.538266	0.768085	1
	Pou2f3	0.890225	0.886044	0.857048	0.816044	0.802051	1	0.287435	0.581334	0.417882
	Ascl1	0.624112	0.861841	0.969161	0.725037	1	0.997314	0.524824	0.687925	0.845262
	Sox4	0.704591	0.755237	0.823057	0.766068	0.97002	1	0.4054	0.616542	0.520292
	Ins2	1	0.894091	0.912867	0.489589	0.486798	0.250922	0	0	0
	Pcp2	0.811252	1	0.77501	0.493942	0.205685	0.039758	0	0.0439426	0
	Mup4	0.620856	1	0.856729	0.356693	0.356801	0.421921	0	0	0
	Csn2	0.298172	0.286517	0.261111	0.17345	0.237347	0.186928	0.391922	0.444437	1
	Crp	0.578707	0.831361	0.539203	0.891425	0.844125	1	0.641839	0.365322	0.612544
	Gad1	0.768717	0.629024	1	0.214488	0.539087	0.365512	0.417425	0.496119	0.37661

[truncated: 36 more sheets: Fig4B, Fig4C, Fig4D, Fig4E, Fig4G, Fig5C, Fig5D, Fig5E, Fig5F, Fig6A, Fig6B, Fig6D, Fig6E, Fig7B, Fig7F, Fig7H, Fig7I, Fig7J, Fig7K, Sup1A …]
